# Supplementary material for: Differing long term trends for two common amphibian species (Bufo bufo and Rana temporaria) in alpine landscapes of Salzburg, Austria
Source: PLoS One. 2017 Nov 9;12(11):e0187148. doi: 10.1371/journal.pone.0187148 (PMC5679550; doi:10.1371/journal.pone.0187148)
Supplement: S1 File — Text file containing site numbers, years, counts and geographical covariates. (TXT) [file pone.0187148.s001.txt]

1 1995 143 1
1 1996 33 1
1 1997 95 1
1 1998 116 1
1 1999 95 1
1 2000 224 1
1 2001 90 1
1 2002 95 1
1 2003 80 1
1 2004 276 1
1 2005 259 1
1 2006 242 1
1 2007 158 1
1 2008 75 1
1 2009 93 1
1 2010 78 1
1 2011 147 1
1 2012 187 1
1 2013 131 1
1 2014 361 1
1 2015 322 1
2 1995 -1 1
2 1996 -1 1
2 1997 -1 1
2 1998 -1 1
2 1999 -1 1
2 2000 -1 1
2 2001 -1 1
2 2002 -1 1
2 2003 -1 1
2 2004 -1 1
2 2005 550 1
2 2006 1313 1
2 2007 2134 1
2 2008 2598 1
2 2009 2421 1
2 2010 2467 1
2 2011 1859 1
2 2012 869 1
2 2013 716 1
2 2014 633 1
2 2015 591 1
3 1995 230 1
3 1996 483 1
3 1997 524 1
3 1998 -1 1
3 1999 -1 1
3 2000 102 1
3 2001 162 1
3 2002 142 1
3 2003 99 1
3 2004 68 1
3 2005 12 1
3 2006 -1 1
3 2007 -1 1
3 2008 -1 1
3 2009 -1 1
3 2010 -1 1
3 2011 -1 1
3 2012 -1 1
3 2013 -1 1
3 2014 -1 1
3 2015 -1 1
4 1995 89 1
4 1996 55 1
4 1997 332 1
4 1998 -1 1
4 1999 22 1
4 2000 33 1
4 2001 161 1
4 2002 117 1
4 2003 64 1
4 2004 136 1
4 2005 71 1
4 2006 -1 1
4 2007 132 1
4 2008 85 1
4 2009 257 1
4 2010 100 1
4 2011 42 1
4 2012 110 1
4 2013 283 1
4 2014 32 1
4 2015 20 1
5 1995 -1 1
5 1996 -1 1
5 1997 -1 1
5 1998 -1 1
5 1999 -1 1
5 2000 -1 1
5 2001 -1 1
5 2002 -1 1
5 2003 -1 1
5 2004 -1 1
5 2005 1543 1
5 2006 1393 1
5 2007 1766 1
5 2008 2112 1
5 2009 2029 1
5 2010 2317 1
5 2011 2289 1
5 2012 2045 1
5 2013 1889 1
5 2014 1544 1
5 2015 1197 1
6 1995 -1 1
6 1996 -1 1
6 1997 -1 1
6 1998 -1 1
6 1999 -1 1
6 2000 -1 1
6 2001 48 1
6 2002 -1 1
6 2003 -1 1
6 2004 76 1
6 2005 75 1
6 2006 146 1
6 2007 206 1
6 2008 486 1
6 2009 156 1
6 2010 175 1
6 2011 301 1
6 2012 588 1
6 2013 193 1
6 2014 520 1
6 2015 200 1
7 1995 -1 1
7 1996 -1 1
7 1997 -1 1
7 1998 -1 1
7 1999 -1 1
7 2000 -1 1
7 2001 -1 1
7 2002 -1 1
7 2003 -1 1
7 2004 -1 1
7 2005 -1 1
7 2006 -1 1
7 2007 -1 1
7 2008 -1 1
7 2009 -1 1
7 2010 -1 1
7 2011 -1 1
7 2012 148 1
7 2013 155 1
7 2014 271 1
7 2015 351 1
8 1995 -1 1
8 1996 -1 1
8 1997 -1 1
8 1998 -1 1
8 1999 -1 1
8 2000 -1 1
8 2001 -1 1
8 2002 -1 1
8 2003 -1 1
8 2004 -1 1
8 2005 -1 1
8 2006 -1 1
8 2007 -1 1
8 2008 -1 1
8 2009 -1 1
8 2010 779 1
8 2011 1340 1
8 2012 1391 1
8 2013 1116 1
8 2014 1409 1
8 2015 1396 1
9 1995 -1 1
9 1996 -1 1
9 1997 -1 1
9 1998 -1 1
9 1999 -1 1
9 2000 -1 1
9 2001 -1 1
9 2002 -1 1
9 2003 -1 1
9 2004 -1 1
9 2005 -1 1
9 2006 -1 1
9 2007 -1 1
9 2008 -1 1
9 2009 -1 1
9 2010 -1 1
9 2011 -1 1
9 2012 -1 1
9 2013 -1 1
9 2014 399 1
9 2015 344 1
10 1995 -1 1
10 1996 -1 1
10 1997 -1 1
10 1998 -1 1
10 1999 -1 1
10 2000 -1 1
10 2001 -1 1
10 2002 298 1
10 2003 460 1
10 2004 793 1
10 2005 272 1
10 2006 542 1
10 2007 193 1
10 2008 332 1
10 2009 46 1
10 2010 86 1
10 2011 86 1
10 2012 91 1
10 2013 -1 1
10 2014 -1 1
10 2015 -1 1
11 1995 -1 1
11 1996 -1 1
11 1997 -1 1
11 1998 -1 1
11 1999 -1 1
11 2000 -1 1
11 2001 -1 1
11 2002 -1 1
11 2003 -1 1
11 2004 -1 1
11 2005 -1 1
11 2006 38 1
11 2007 78 1
11 2008 138 1
11 2009 139 1
11 2010 141 1
11 2011 31 1
11 2012 115 1
11 2013 80 1
11 2014 55 1
11 2015 259 1
12 1995 -1 1
12 1996 -1 1
12 1997 -1 1
12 1998 -1 1
12 1999 -1 1
12 2000 -1 1
12 2001 -1 1
12 2002 -1 1
12 2003 -1 1
12 2004 -1 1
12 2005 -1 1
12 2006 -1 1
12 2007 -1 1
12 2008 -1 1
12 2009 -1 1
12 2010 -1 1
12 2011 -1 1
12 2012 85 1
12 2013 108 1
12 2014 128 1
12 2015 86 1
13 1995 -1 1
13 1996 -1 1
13 1997 -1 1
13 1998 -1 1
13 1999 -1 1
13 2000 -1 1
13 2001 -1 1
13 2002 -1 1
13 2003 -1 1
13 2004 -1 1
13 2005 -1 1
13 2006 -1 1
13 2007 -1 1
13 2008 -1 1
13 2009 -1 1
13 2010 -1 1
13 2011 -1 1
13 2012 58 1
13 2013 19 1
13 2014 31 1
13 2015 13 1
14 1995 -1 1
14 1996 -1 1
14 1997 -1 1
14 1998 -1 1
14 1999 -1 1
14 2000 -1 1
14 2001 -1 1
14 2002 -1 1
14 2003 -1 1
14 2004 -1 1
14 2005 -1 1
14 2006 -1 1
14 2007 -1 1
14 2008 -1 1
14 2009 -1 1
14 2010 -1 1
14 2011 315 1
14 2012 434 1
14 2013 319 1
14 2014 321 1
14 2015 257 1
15 1995 -1 1
15 1996 -1 1
15 1997 -1 1
15 1998 -1 1
15 1999 -1 1
15 2000 -1 1
15 2001 -1 1
15 2002 -1 1
15 2003 -1 1
15 2004 -1 1
15 2005 -1 1
15 2006 -1 1
15 2007 -1 1
15 2008 -1 1
15 2009 -1 1
15 2010 -1 1
15 2011 4 1
15 2012 2 1
15 2013 6 1
15 2014 1 1
15 2015 8 1
16 1995 -1 1
16 1996 -1 1
16 1997 -1 1
16 1998 -1 1
16 1999 -1 1
16 2000 -1 1
16 2001 -1 1
16 2002 -1 1
16 2003 -1 1
16 2004 -1 1
16 2005 -1 1
16 2006 -1 1
16 2007 -1 1
16 2008 -1 1
16 2009 -1 1
16 2010 -1 1
16 2011 -1 1
16 2012 -1 1
16 2013 -1 1
16 2014 62 1
16 2015 20 1
17 1995 -1 1
17 1996 -1 1
17 1997 -1 1
17 1998 -1 1
17 1999 -1 1
17 2000 -1 1
17 2001 -1 1
17 2002 70 1
17 2003 -1 1
17 2004 67 1
17 2005 146 1
17 2006 -1 1
17 2007 551 1
17 2008 253 1
17 2009 540 1
17 2010 121 1
17 2011 424 1
17 2012 160 1
17 2013 297 1
17 2014 302 1
17 2015 228 1
18 1995 -1 1
18 1996 -1 1
18 1997 -1 1
18 1998 -1 1
18 1999 -1 1
18 2000 -1 1
18 2001 -1 1
18 2002 -1 1
18 2003 -1 1
18 2004 -1 1
18 2005 -1 1
18 2006 -1 1
18 2007 -1 1
18 2008 -1 1
18 2009 -1 1
18 2010 -1 1
18 2011 -1 1
18 2012 368 1
18 2013 67 1
18 2014 165 1
18 2015 228 1
19 1995 -1 2
19 1996 -1 2
19 1997 -1 2
19 1998 -1 2
19 1999 -1 2
19 2000 -1 2
19 2001 -1 2
19 2002 875 2
19 2003 652 2
19 2004 850 2
19 2005 619 2
19 2006 502 2
19 2007 634 2
19 2008 602 2
19 2009 650 2
19 2010 576 2
19 2011 595 2
19 2012 572 2
19 2013 635 2
19 2014 551 2
19 2015 601 2
20 1995 -1 2
20 1996 -1 2
20 1997 -1 2
20 1998 -1 2
20 1999 -1 2
20 2000 -1 2
20 2001 -1 2
20 2002 -1 2
20 2003 -1 2
20 2004 -1 2
20 2005 -1 2
20 2006 -1 2
20 2007 -1 2
20 2008 -1 2
20 2009 163 2
20 2010 263 2
20 2011 382 2
20 2012 796 2
20 2013 183 2
20 2014 95 2
20 2015 85 2
21 1995 -1 2
21 1996 -1 2
21 1997 -1 2
21 1998 2 2
21 1999 2 2
21 2000 -1 2
21 2001 -1 2
21 2002 15 2
21 2003 29 2
21 2004 22 2
21 2005 71 2
21 2006 39 2
21 2007 359 2
21 2008 400 2
21 2009 73 2
21 2010 112 2
21 2011 151 2
21 2012 391 2
21 2013 195 2
21 2014 -1 2
21 2015 -1 2
22 1995 -1 2
22 1996 15 2
22 1997 -1 2
22 1998 15 2
22 1999 -1 2
22 2000 -1 2
22 2001 -1 2
22 2002 -1 2
22 2003 -1 2
22 2004 -1 2
22 2005 -1 2
22 2006 -1 2
22 2007 -1 2
22 2008 -1 2
22 2009 -1 2
22 2010 -1 2
22 2011 -1 2
22 2012 -1 2
22 2013 -1 2
22 2014 -1 2
22 2015 -1 2
23 1995 -1 2
23 1996 -1 2
23 1997 -1 2
23 1998 291 2
23 1999 -1 2
23 2000 756 2
23 2001 572 2
23 2002 556 2
23 2003 470 2
23 2004 415 2
23 2005 501 2
23 2006 791 2
23 2007 305 2
23 2008 540 2
23 2009 290 2
23 2010 375 2
23 2011 559 2
23 2012 430 2
23 2013 427 2
23 2014 359 2
23 2015 662 2
24 1995 517 2
24 1996 470 2
24 1997 -1 2
24 1998 -1 2
24 1999 -1 2
24 2000 -1 2
24 2001 712 2
24 2002 712 2
24 2003 353 2
24 2004 706 2
24 2005 1008 2
24 2006 938 2
24 2007 1126 2
24 2008 1110 2
24 2009 236 2
24 2010 549 2
24 2011 749 2
24 2012 672 2
24 2013 632 2
24 2014 360 2
24 2015 222 2
25 1995 -1 2
25 1996 -1 2
25 1997 -1 2
25 1998 -1 2
25 1999 -1 2
25 2000 -1 2
25 2001 -1 2
25 2002 -1 2
25 2003 -1 2
25 2004 -1 2
25 2005 -1 2
25 2006 -1 2
25 2007 -1 2
25 2008 -1 2
25 2009 -1 2
25 2010 -1 2
25 2011 -1 2
25 2012 -1 2
25 2013 -1 2
25 2014 183 2
25 2015 75 2
26 1995 3179 2
26 1996 2632 2
26 1997 2553 2
26 1998 -1 2
26 1999 2406 2
26 2000 3879 2
26 2001 3952 2
26 2002 3055 2
26 2003 4600 2
26 2004 4200 2
26 2005 5898 2
26 2006 6743 2
26 2007 7602 2
26 2008 3725 2
26 2009 1264 2
26 2010 1554 2
26 2011 1052 2
26 2012 437 2
26 2013 297 2
26 2014 351 2
26 2015 177 2
27 1995 2000 3
27 1996 4500 3
27 1997 5500 3
27 1998 7000 3
27 1999 11000 3
27 2000 10000 3
27 2001 12334 3
27 2002 9250 3
27 2003 12626 3
27 2004 11573 3
27 2005 8605 3
27 2006 -1 3
27 2007 -1 3
27 2008 -1 3
27 2009 -1 3
27 2010 -1 3
27 2011 -1 3
27 2012 -1 3
27 2013 -1 3
27 2014 -1 3
27 2015 -1 3
28 1995 -1 3
28 1996 -1 3
28 1997 -1 3
28 1998 -1 3
28 1999 -1 3
28 2000 -1 3
28 2001 991 3
28 2002 500 3
28 2003 266 3
28 2004 198 3
28 2005 430 3
28 2006 253 3
28 2007 222 3
28 2008 383 3
28 2009 42 3
28 2010 79 3
28 2011 139 3
28 2012 -1 3
28 2013 136 3
28 2014 99 3
28 2015 143 3
29 1995 -1 3
29 1996 -1 3
29 1997 -1 3
29 1998 -1 3
29 1999 -1 3
29 2000 -1 3
29 2001 430 3
29 2002 140 3
29 2003 121 3
29 2004 27 3
29 2005 810 3
29 2006 834 3
29 2007 455 3
29 2008 1208 3
29 2009 -1 3
29 2010 787 3
29 2011 740 3
29 2012 683 3
29 2013 613 3
29 2014 473 3
29 2015 414 3
30 1995 7 3
30 1996 -1 3
30 1997 -1 3
30 1998 -1 3
30 1999 -1 3
30 2000 -1 3
30 2001 -1 3
30 2002 -1 3
30 2003 -1 3
30 2004 -1 3
30 2005 -1 3
30 2006 -1 3
30 2007 -1 3
30 2008 -1 3
30 2009 -1 3
30 2010 -1 3
30 2011 -1 3
30 2012 -1 3
30 2013 -1 3
30 2014 -1 3
30 2015 -1 3
31 1995 118 3
31 1996 162 3
31 1997 65 3
31 1998 54 3
31 1999 173 3
31 2000 98 3
31 2001 100 3
31 2002 119 3
31 2003 50 3
31 2004 110 3
31 2005 158 3
31 2006 -1 3
31 2007 -1 3
31 2008 -1 3
31 2009 -1 3
31 2010 -1 3
31 2011 -1 3
31 2012 -1 3
31 2013 -1 3
31 2014 -1 3
31 2015 -1 3
32 1995 -1 3
32 1996 6 3
32 1997 -1 3
32 1998 -1 3
32 1999 4 3
32 2000 -1 3
32 2001 -1 3
32 2002 42 3
32 2003 123 3
32 2004 27 3
32 2005 136 3
32 2006 -1 3
32 2007 103 3
32 2008 163 3
32 2009 -1 3
32 2010 -1 3
32 2011 -1 3
32 2012 -1 3
32 2013 -1 3
32 2014 -1 3
32 2015 -1 3
33 1995 -1 3
33 1996 -1 3
33 1997 -1 3
33 1998 -1 3
33 1999 -1 3
33 2000 -1 3
33 2001 -1 3
33 2002 -1 3
33 2003 -1 3
33 2004 -1 3
33 2005 -1 3
33 2006 13 3
33 2007 6 3
33 2008 -1 3
33 2009 -1 3
33 2010 -1 3
33 2011 -1 3
33 2012 -1 3
33 2013 -1 3
33 2014 -1 3
33 2015 -1 3
34 1995 4000 3
34 1996 -1 3
34 1997 -1 3
34 1998 -1 3
34 1999 -1 3
34 2000 -1 3
34 2001 4500 3
34 2002 1700 3
34 2003 3300 3
34 2004 900 3
34 2005 1465 3
34 2006 1650 3
34 2007 110 3
34 2008 1320 3
34 2009 1250 3
34 2010 1060 3
34 2011 1080 3
34 2012 356 3
34 2013 565 3
34 2014 1850 3
34 2015 1565 3
35 1995 -1 3
35 1996 1 3
35 1997 -1 3
35 1998 -1 3
35 1999 -1 3
35 2000 -1 3
35 2001 -1 3
35 2002 76 3
35 2003 -1 3
35 2004 -1 3
35 2005 -1 3
35 2006 -1 3
35 2007 -1 3
35 2008 -1 3
35 2009 -1 3
35 2010 -1 3
35 2011 -1 3
35 2012 -1 3
35 2013 -1 3
35 2014 -1 3
35 2015 -1 3
36 1995 -1 3
36 1996 -1 3
36 1997 -1 3
36 1998 -1 3
36 1999 -1 3
36 2000 -1 3
36 2001 -1 3
36 2002 -1 3
36 2003 -1 3
36 2004 -1 3
36 2005 2 3
36 2006 421 3
36 2007 652 3
36 2008 872 3
36 2009 771 3
36 2010 1467 3
36 2011 1294 3
36 2012 1502 3
36 2013 2065 3
36 2014 2246 3
36 2015 2201 3
37 1995 -1 3
37 1996 -1 3
37 1997 -1 3
37 1998 -1 3
37 1999 -1 3
37 2000 -1 3
37 2001 -1 3
37 2002 260 3
37 2003 379 3
37 2004 696 3
37 2005 778 3
37 2006 684 3
37 2007 1028 3
37 2008 1111 3
37 2009 1110 3
37 2010 961 3
37 2011 1514 3
37 2012 1224 3
37 2013 1247 3
37 2014 935 3
37 2015 701 3
