# Supplementary material for: Differing long term trends for two common amphibian species (Bufo bufo and Rana temporaria) in alpine landscapes of Salzburg, Austria
Source: PLoS One. 2017 Nov 9;12(11):e0187148. doi: 10.1371/journal.pone.0187148 (PMC5679550; doi:10.1371/journal.pone.0187148)
Supplement: S2 File — Text file containing site numbers, years, counts and geographical covariates. (TXT) [file pone.0187148.s002.txt]

1 1995 18 1
1 1996 20 1
1 1997 97 1
1 1998 9 1
1 1999 14 1
1 2000 22 1
1 2001 11 1
1 2002 16 1
1 2003 42 1
1 2004 7 1
1 2005 16 1
1 2006 3 1
1 2007 14 1
1 2008 30 1
1 2009 6 1
1 2010 22 1
1 2011 10 1
1 2012 12 1
1 2013 56 1
1 2014 20 1
1 2015 15 1
2 1995 -1 1
2 1996 -1 1
2 1997 -1 1
2 1998 -1 1
2 1999 -1 1
2 2000 -1 1
2 2001 -1 1
2 2002 -1 1
2 2003 -1 1
2 2004 -1 1
2 2005 31 1
2 2006 61 1
2 2007 109 1
2 2008 102 1
2 2009 77 1
2 2010 70 1
2 2011 40 1
2 2012 15 1
2 2013 20 1
2 2014 13 1
2 2015 62 1
3 1995 52 1
3 1996 35 1
3 1997 -1 1
3 1998 -1 1
3 1999 -1 1
3 2000 18 1
3 2001 18 1
3 2002 78 1
3 2003 0 1
3 2004 6 1
3 2005 -1 1
3 2006 -1 1
3 2007 -1 1
3 2008 -1 1
3 2009 -1 1
3 2010 -1 1
3 2011 -1 1
3 2012 -1 1
3 2013 -1 1
3 2014 -1 1
3 2015 -1 1
4 1995 617 1
4 1996 -1 1
4 1997 6 1
4 1998 -1 1
4 1999 192 1
4 2000 161 1
4 2001 245 1
4 2002 161 1
4 2003 102 1
4 2004 235 1
4 2005 157 1
4 2006 -1 1
4 2007 537 1
4 2008 886 1
4 2009 1018 1
4 2010 598 1
4 2011 197 1
4 2012 126 1
4 2013 54 1
4 2014 127 1
4 2015 78 1
5 1995 -1 1
5 1996 -1 1
5 1997 -1 1
5 1998 -1 1
5 1999 -1 1
5 2000 -1 1
5 2001 -1 1
5 2002 -1 1
5 2003 -1 1
5 2004 -1 1
5 2005 230 1
5 2006 1600 1
5 2007 1717 1
5 2008 2090 1
5 2009 1840 1
5 2010 3239 1
5 2011 2238 1
5 2012 1580 1
5 2013 2740 1
5 2014 2673 1
5 2015 1844 1
6 1995 -1 1
6 1996 -1 1
6 1997 -1 1
6 1998 -1 1
6 1999 -1 1
6 2000 -1 1
6 2001 125 1
6 2002 -1 1
6 2003 -1 1
6 2004 179 1
6 2005 99 1
6 2006 77 1
6 2007 73 1
6 2008 971 1
6 2009 775 1
6 2010 242 1
6 2011 369 1
6 2012 779 1
6 2013 760 1
6 2014 97 1
6 2015 166 1
7 1995 -1 1
7 1996 -1 1
7 1997 -1 1
7 1998 -1 1
7 1999 -1 1
7 2000 -1 1
7 2001 -1 1
7 2002 -1 1
7 2003 -1 1
7 2004 -1 1
7 2005 -1 1
7 2006 -1 1
7 2007 -1 1
7 2008 -1 1
7 2009 -1 1
7 2010 -1 1
7 2011 -1 1
7 2012 8 1
7 2013 18 1
7 2014 99 1
7 2015 124 1
8 1995 -1 1
8 1996 -1 1
8 1997 -1 1
8 1998 -1 1
8 1999 -1 1
8 2000 -1 1
8 2001 -1 1
8 2002 -1 1
8 2003 -1 1
8 2004 -1 1
8 2005 -1 1
8 2006 -1 1
8 2007 -1 1
8 2008 -1 1
8 2009 -1 1
8 2010 108 1
8 2011 316 1
8 2012 342 1
8 2013 308 1
8 2014 474 1
8 2015 377 1
9 1995 -1 1
9 1996 -1 1
9 1997 -1 1
9 1998 -1 1
9 1999 -1 1
9 2000 -1 1
9 2001 -1 1
9 2002 -1 1
9 2003 -1 1
9 2004 -1 1
9 2005 -1 1
9 2006 -1 1
9 2007 -1 1
9 2008 -1 1
9 2009 -1 1
9 2010 -1 1
9 2011 -1 1
9 2012 -1 1
9 2013 -1 1
9 2014 1891 1
9 2015 2035 1
10 1995 -1 1
10 1996 -1 1
10 1997 -1 1
10 1998 -1 1
10 1999 -1 1
10 2000 -1 1
10 2001 -1 1
10 2002 3 1
10 2003 1 1
10 2004 9 1
10 2005 2 1
10 2006 3 1
10 2007 9 1
10 2008 34 1
10 2009 21 1
10 2010 16 1
10 2011 5 1
10 2012 2 1
10 2013 -1 1
10 2014 -1 1
10 2015 -1 1
11 1995 -1 1
11 1996 -1 1
11 1997 -1 1
11 1998 -1 1
11 1999 -1 1
11 2000 -1 1
11 2001 -1 1
11 2002 -1 1
11 2003 -1 1
11 2004 -1 1
11 2005 -1 1
11 2006 -1 1
11 2007 11 1
11 2008 7 1
11 2009 6 1
11 2010 11 1
11 2011 26 1
11 2012 13 1
11 2013 53 1
11 2014 133 1
11 2015 26 1
12 1995 -1 1
12 1996 -1 1
12 1997 -1 1
12 1998 -1 1
12 1999 -1 1
12 2000 -1 1
12 2001 -1 1
12 2002 -1 1
12 2003 -1 1
12 2004 -1 1
12 2005 -1 1
12 2006 -1 1
12 2007 -1 1
12 2008 -1 1
12 2009 -1 1
12 2010 -1 1
12 2011 -1 1
12 2012 1199 1
12 2013 1328 1
12 2014 693 1
12 2015 715 1
13 1995 -1 1
13 1996 -1 1
13 1997 -1 1
13 1998 -1 1
13 1999 -1 1
13 2000 -1 1
13 2001 -1 1
13 2002 -1 1
13 2003 -1 1
13 2004 -1 1
13 2005 -1 1
13 2006 -1 1
13 2007 -1 1
13 2008 -1 1
13 2009 -1 1
13 2010 -1 1
13 2011 -1 1
13 2012 346 1
13 2013 116 1
13 2014 310 1
13 2015 307 1
14 1995 -1 1
14 1996 -1 1
14 1997 -1 1
14 1998 -1 1
14 1999 -1 1
14 2000 -1 1
14 2001 -1 1
14 2002 -1 1
14 2003 -1 1
14 2004 -1 1
14 2005 -1 1
14 2006 -1 1
14 2007 -1 1
14 2008 -1 1
14 2009 -1 1
14 2010 -1 1
14 2011 -1 1
14 2012 -1 1
14 2013 -1 1
14 2014 -1 1
14 2015 -1 1
15 1995 -1 1
15 1996 -1 1
15 1997 -1 1
15 1998 -1 1
15 1999 -1 1
15 2000 -1 1
15 2001 -1 1
15 2002 -1 1
15 2003 -1 1
15 2004 -1 1
15 2005 -1 1
15 2006 -1 1
15 2007 -1 1
15 2008 -1 1
15 2009 -1 1
15 2010 -1 1
15 2011 8 1
15 2012 16 1
15 2013 7 1
15 2014 4 1
15 2015 171 1
16 1995 -1 1
16 1996 -1 1
16 1997 -1 1
16 1998 -1 1
16 1999 -1 1
16 2000 -1 1
16 2001 -1 1
16 2002 -1 1
16 2003 -1 1
16 2004 -1 1
16 2005 -1 1
16 2006 -1 1
16 2007 -1 1
16 2008 -1 1
16 2009 -1 1
16 2010 -1 1
16 2011 -1 1
16 2012 -1 1
16 2013 -1 1
16 2014 367 1
16 2015 448 1
17 1995 -1 1
17 1996 -1 1
17 1997 -1 1
17 1998 -1 1
17 1999 -1 1
17 2000 -1 1
17 2001 -1 1
17 2002 -1 1
17 2003 -1 1
17 2004 1 1
17 2005 1 1
17 2006 -1 1
17 2007 8 1
17 2008 14 1
17 2009 45 1
17 2010 3 1
17 2011 25 1
17 2012 22 1
17 2013 30 1
17 2014 25 1
17 2015 2 1
18 1995 -1 1
18 1996 -1 1
18 1997 -1 1
18 1998 -1 1
18 1999 -1 1
18 2000 -1 1
18 2001 -1 1
18 2002 -1 1
18 2003 -1 1
18 2004 -1 1
18 2005 -1 1
18 2006 -1 1
18 2007 -1 1
18 2008 -1 1
18 2009 -1 1
18 2010 -1 1
18 2011 -1 1
18 2012 41 1
18 2013 4 1
18 2014 35 1
18 2015 2 1
19 1995 -1 2
19 1996 -1 2
19 1997 -1 2
19 1998 -1 2
19 1999 -1 2
19 2000 -1 2
19 2001 -1 2
19 2002 522 2
19 2003 1082 2
19 2004 719 2
19 2005 401 2
19 2006 159 2
19 2007 973 2
19 2008 1164 2
19 2009 964 2
19 2010 861 2
19 2011 539 2
19 2012 796 2
19 2013 300 2
19 2014 147 2
19 2015 211 2
20 1995 -1 2
20 1996 -1 2
20 1997 -1 2
20 1998 -1 2
20 1999 -1 2
20 2000 -1 2
20 2001 -1 2
20 2002 -1 2
20 2003 -1 2
20 2004 -1 2
20 2005 -1 2
20 2006 -1 2
20 2007 -1 2
20 2008 -1 2
20 2009 163 2
20 2010 263 2
20 2011 382 2
20 2012 796 2
20 2013 183 2
20 2014 95 2
20 2015 85 2
21 1995 -1 2
21 1996 615 2
21 1997 470 2
21 1998 474 2
21 1999 742 2
21 2000 874 2
21 2001 -1 2
21 2002 921 2
21 2003 1424 2
21 2004 1647 2
21 2005 1150 2
21 2006 1252 2
21 2007 935 2
21 2008 1282 2
21 2009 283 2
21 2010 580 2
21 2011 650 2
21 2012 87 2
21 2013 31 2
21 2014 -1 2
21 2015 -1 2
22 1995 -1 2
22 1996 500 2
22 1997 470 2
22 1998 435 2
22 1999 -1 2
22 2000 -1 2
22 2001 -1 2
22 2002 -1 2
22 2003 -1 2
22 2004 -1 2
22 2005 -1 2
22 2006 -1 2
22 2007 -1 2
22 2008 -1 2
22 2009 -1 2
22 2010 -1 2
22 2011 -1 2
22 2012 -1 2
22 2013 -1 2
22 2014 -1 2
22 2015 -1 2
23 1995 -1 2
23 1996 -1 2
23 1997 -1 2
23 1998 11 2
23 1999 -1 2
23 2000 1 2
23 2001 29 2
23 2002 28 2
23 2003 11 2
23 2004 11 2
23 2005 21 2
23 2006 21 2
23 2007 3 2
23 2008 3 2
23 2009 2 2
23 2010 4 2
23 2011 22 2
23 2012 22 2
23 2013 24 2
23 2014 16 2
23 2015 24 2
24 1995 587 2
24 1996 793 2
24 1997 -1 2
24 1998 -1 2
24 1999 -1 2
24 2000 -1 2
24 2001 196 2
24 2002 196 2
24 2003 672 2
24 2004 715 2
24 2005 209 2
24 2006 249 2
24 2007 678 2
24 2008 194 2
24 2009 103 2
24 2010 134 2
24 2011 565 2
24 2012 218 2
24 2013 447 2
24 2014 419 2
24 2015 323 2
25 1995 -1 2
25 1996 -1 2
25 1997 -1 2
25 1998 -1 2
25 1999 -1 2
25 2000 -1 2
25 2001 -1 2
25 2002 -1 2
25 2003 -1 2
25 2004 -1 2
25 2005 -1 2
25 2006 -1 2
25 2007 -1 2
25 2008 -1 2
25 2009 -1 2
25 2010 -1 2
25 2011 -1 2
25 2012 -1 2
25 2013 -1 2
25 2014 67 2
25 2015 53 2
26 1995 6396 2
26 1996 2635 2
26 1997 2553 2
26 1998 -1 2
26 1999 -1 2
26 2000 -1 2
26 2001 -1 2
26 2002 3000 2
26 2003 3071 2
26 2004 505 2
26 2005 544 2
26 2006 80 2
26 2007 46 2
26 2008 28 2
26 2009 -1 2
26 2010 494 2
26 2011 36 2
26 2012 44 2
26 2013 18 2
26 2014 20 2
26 2015 17 2
27 1995 438 3
27 1996 1500 3
27 1997 1500 3
27 1998 2000 3
27 1999 2460 3
27 2000 2400 3
27 2001 382 3
27 2002 3805 3
27 2003 1942 3
27 2004 385 3
27 2005 184 3
27 2006 -1 3
27 2007 -1 3
27 2008 -1 3
27 2009 -1 3
27 2010 -1 3
27 2011 -1 3
27 2012 -1 3
27 2013 -1 3
27 2014 -1 3
27 2015 -1 3
28 1995 -1 3
28 1996 -1 3
28 1997 -1 3
28 1998 -1 3
28 1999 -1 3
28 2000 -1 3
28 2001 41 3
28 2002 100 3
28 2003 29 3
28 2004 17 3
28 2005 34 3
28 2006 16 3
28 2007 -1 3
28 2008 3 3
28 2009 -1 3
28 2010 -1 3
28 2011 -1 3
28 2012 -1 3
28 2013 -1 3
28 2014 -1 3
28 2015 -1 3
29 1995 -1 3
29 1996 -1 3
29 1997 -1 3
29 1998 -1 3
29 1999 -1 3
29 2000 -1 3
29 2001 1650 3
29 2002 1924 3
29 2003 1416 3
29 2004 2218 3
29 2005 39 3
29 2006 73 3
29 2007 36 3
29 2008 84 3
29 2009 -1 3
29 2010 46 3
29 2011 70 3
29 2012 34 3
29 2013 48 3
29 2014 79 3
29 2015 161 3
30 1995 489 3
30 1996 439 3
30 1997 -1 3
30 1998 -1 3
30 1999 729 3
30 2000 -1 3
30 2001 557 3
30 2002 712 3
30 2003 541 3
30 2004 537 3
30 2005 198 3
30 2006 146 3
30 2007 -1 3
30 2008 -1 3
30 2009 -1 3
30 2010 -1 3
30 2011 -1 3
30 2012 -1 3
30 2013 -1 3
30 2014 -1 3
30 2015 -1 3
31 1995 7408 3
31 1996 10986 3
31 1997 10554 3
31 1998 6179 3
31 1999 8309 3
31 2000 9845 3
31 2001 10800 3
31 2002 8234 3
31 2003 7689 3
31 2004 7429 3
31 2005 9166 3
31 2006 -1 3
31 2007 -1 3
31 2008 -1 3
31 2009 -1 3
31 2010 -1 3
31 2011 -1 3
31 2012 -1 3
31 2013 -1 3
31 2014 -1 3
31 2015 -1 3
32 1995 319 3
32 1996 1760 3
32 1997 -1 3
32 1998 -1 3
32 1999 725 3
32 2000 -1 3
32 2001 760 3
32 2002 808 3
32 2003 845 3
32 2004 686 3
32 2005 253 3
32 2006 -1 3
32 2007 154 3
32 2008 165 3
32 2009 -1 3
32 2010 -1 3
32 2011 -1 3
32 2012 -1 3
32 2013 -1 3
32 2014 -1 3
32 2015 -1 3
33 1995 2292 3
33 1996 2959 3
33 1997 -1 3
33 1998 -1 3
33 1999 -1 3
33 2000 -1 3
33 2001 1561 3
33 2002 443 3
33 2003 126 3
33 2004 395 3
33 2005 1179 3
33 2006 1033 3
33 2007 2228 3
33 2008 976 3
33 2009 -1 3
33 2010 -1 3
33 2011 -1 3
33 2012 -1 3
33 2013 -1 3
33 2014 -1 3
33 2015 -1 3
34 1995 -1 3
34 1996 -1 3
34 1997 -1 3
34 1998 -1 3
34 1999 -1 3
34 2000 -1 3
34 2001 -1 3
34 2002 -1 3
34 2003 -1 3
34 2004 20 3
34 2005 30 3
34 2006 30 3
34 2007 30 3
34 2008 -1 3
34 2009 15 3
34 2010 25 3
34 2011 6 3
34 2012 25 3
34 2013 -1 3
34 2014 -1 3
34 2015 15 3
35 1995 5404 3
35 1996 4842 3
35 1997 -1 3
35 1998 -1 3
35 1999 5386 3
35 2000 -1 3
35 2001 14501 3
35 2002 4772 3
35 2003 4616 3
35 2004 3108 3
35 2005 4412 3
35 2006 -1 3
35 2007 -1 3
35 2008 -1 3
35 2009 -1 3
35 2010 -1 3
35 2011 -1 3
35 2012 -1 3
35 2013 -1 3
35 2014 -1 3
35 2015 -1 3
36 1995 -1 3
36 1996 -1 3
36 1997 -1 3
36 1998 -1 3
36 1999 -1 3
36 2000 -1 3
36 2001 -1 3
36 2002 -1 3
36 2003 -1 3
36 2004 -1 3
36 2005 67 3
36 2006 10 3
36 2007 14 3
36 2008 201 3
36 2009 47 3
36 2010 17 3
36 2011 8 3
36 2012 42 3
36 2013 9 3
36 2014 19 3
36 2015 64 3
37 1995 -1 3
37 1996 -1 3
37 1997 -1 3
37 1998 -1 3
37 1999 -1 3
37 2000 -1 3
37 2001 -1 3
37 2002 390 3
37 2003 300 3
37 2004 548 3
37 2005 1587 3
37 2006 2174 3
37 2007 1243 3
37 2008 1289 3
37 2009 1283 3
37 2010 652 3
37 2011 404 3
37 2012 158 3
37 2013 209 3
37 2014 58 3
37 2015 73 3
